# Supplementary material for: Evaluation of a mid-career investigator career development award: Assessing the ability of OppNet K18 awardees to obtain NIH follow-on research funding
Source: PLoS One. 2018 Feb 13;13(2):e0192543. doi: 10.1371/journal.pone.0192543 (PMC5810999; doi:10.1371/journal.pone.0192543)
Supplement: S1 File — (XLSX) [file pone.0192543.s001.xlsx]

## Sheet: Awards
Grant	Funding Mechanism	PI	PI Sex	PI Degree Type	PI Title	PI Career Stage	PI Department	PI Research Area (BSSR or Biomedical)	K18 Grant	Grant Related to K18 Award?	If Related, Grant Award Notice	If Related, K Award Start Date
HD082203-01	R01	Alberts	M	PhD	Professor	Senior	Psychological and Brain Sciences	BSSR	HD068977	NO
HD083769-01A1	R21	Alberts	M	PhD	Professor	Senior	Psychological and Brain Sciences	BSSR	HD068977	YES	2016-02-24	2010-09-25
MH106438 (project 6618)	P50	Bauman	F	PhD	Assistant Professor	Mid-Career	Psychiatry & Behavioral Sciences	Biomedical	MH105099	YES	2015-03-26	2014-09-15
HD080498-01A1	R21	Bauman	F	PhD	Assistant Professor	Mid-Career	Psychiatry & Behavioral Sciences	Biomedical	MH105099	NO
MH110234-01	DP1	Bosco	M	PhD	Associate Professor	Mid-Career	Molecular and Cellular Biology	Biomedical	GM097732	YES	2015-09-24	2010-09-30
DA040782-01A1	R21	Gao	M	PhD	Associate Professor	Mid-Career	Comparative Medicine	Biomedical	DA033595	YES	2016-06-09	2011-09-15
MH097609-01	R34	Jones	F	PhD	Associate Professor	Mid-Career	Psychiatry & Behavioral Sciences	Biomedical	DA031463	NO
HD078187-01A1	R01	Jones	F	PhD	Associate Professor	Mid-Career	Psychiatry & Behavioral Sciences	Biomedical	DA031463	NO
DA034589-01A1	R01	Jones	F	PhD	Associate Professor	Mid-Career	Psychiatry & Behavioral Sciences	Biomedical	DA031463	YES	2014-09-04	2010-09-30
MH110242-01A1	R01	Jones	F	PhD	Associate Professor	Mid-Career	Psychiatry & Behavioral Sciences	Biomedical	DA031463	NO
HD075806-01A1	R01	Keating	M	PhD	Professor	Senior	Psychology	BSSR	ES020062	NO
MH110364-01A1	R01	Neigh	F	PhD	Assistant Professor	Mid-Career	Physiology	Biomedical	MH105098	YES	2016-04-19	2014-09-15
NR012294-01	R01	Page	F	PhD	Professor	Senior	Nursing	BSSR	HL108332	YES	2011-04-13	2010-09-20
NR014131-01	P30	Page	F	PhD	Professor	Senior	Nursing	BSSR	HL108332	YES	2012-09-26	2010-09-20
MH099436	R01	Pescosolido	F	PhD	Professor	Senior	Sociology	BSSR	DA031462	YES	2012-08-16	2010-09-30
MH091314-01A1	R34	Shashi	F	MD	Associate Professor	Mid-Career	Pediatrics	Biomedical	HD068975	NO
HG007672-01	U01	Shashi	F	MD	Associate Professor	Mid-Career	Pediatrics	Biomedical	HD068975	NO
HD076949-01	R01	Sommerville	F	PhD	Associate Professor	Mid-Career	Psychology	BSSR	HD068974	NO
DK103998-01	DP3	Streisand	F	PhD	Associate Professor	Mid-Career	Psychology	BSSR	DK095472	YES	2014-09-18	2011-09-19
DK102561-01A1	R01	Streisand	F	PhD	Associate Professor	Mid-Career	Psychology	BSSR	DK095472	YES	2015-06-30	2011-09-19
MH085651-05	R01	Szanto	F	MD	Associate Professor	Mid-Career	Psychiatry	Biomedical	AG042166	YES	2014-08-19	2011-09-30
CA192950-01A1	R21	Tercyak	M	PhD	Associate Professor	Mid-Career	Oncology and Pediatrics	Biomedical	HG006754	NO
HD072296-01A1	R01	Wang	F	PhD	Associate Professor	Mid-Career	Community Health Sciences	BSSR	HD068976	YES	2013-09-11	2010-09-21
HL097088-01A2	R01	Zolotukhin	M	PhD	Associate Professor	Mid-Career	Pediatrics	Biomedical	MH093941	NO

## Sheet: Awardees
PI	Sex	Degree Type	Title	Career Stage	Department	Research Area: BSSR or Biomedical	K18 Grant	K18 RFA Year
ALBERTS	M	PhD	Professor	Senior	Psychological and Brain Sciences	BSSR	HD068977	2010
BARNATO	F	MD	Associate Professor	Midcareer	Medicine	Biomedical	NR012847	2010
BARNETT	M	MD	Associate Professor	Midcareer	Family Medicine	Biomedical	DC012445	2011
BAUMAN	F	PhD	Assistant Professor	Midcareer	Psychiatry & Behavioral Sciences	Biomedical	MH105099	2014
BOSCO	M	PhD	Associate Professor	Midcareer	Molecular and Cellular Biology	Biomedical	GM097732	2010
GAO	M	PhD	Associate Professor	Midcareer	Comparative Medicine	Biomedical	DA033595	2011
JOHNSON	M	PhD	Professor	Senior	Psychology	BSSR	AI094581	2010
JONES	F	PhD	Associate Professor	Midcareer	Psychiatry & Behavioral Sciences	Biomedical	DA031463	2010
KEATING	M	PhD	Professor	Senior	Psychology	BSSR	ES020062	2010
LEONARD	F	PhD	Associate Professor	Midcareer	Health Behavior	BSSR	HL108331	2010
LUSTYK	F	PhD	Professor	Senior	Psychology	BSSR	DA031464	2010
MAGNUSSON	F	PhD	Professor	Senior	Biomedical Sciences	Biomedical	AG048706	2014
MYERS	F	PhD	Director of Genetic Counseling Program	Midcareer	Pediatrics	Biomedical	DK095473	2011
NEIGH	F	PhD	Assistant Professor	Midcareer	Physiology	Biomedical	MH105098	2014
NIERENBERG	M	MD	Professor	Senior	Psychiatry	Biomedical	MH093939	2010
PAGE	F	PhD	Professor	Senior	Nursing	BSSR	HL108332	2010
PESCOSOLIDO	F	PhD	Professor	Senior	Sociology	BSSR	DA031462	2010
POSTOLACHE	M	MD	PI	Midcareer	Psychiatry	Biomedical	MH093940	2010
SHASHI	F	MD	Associate Professor	Midcareer	Pediatrics	Biomedical	HD068975	2010
SOMMERVILLE	F	PhD	Associate Professor	Midcareer	Psychology	BSSR	HD068974	2010
STREISAND	F	PhD	Associate Professor	Midcareer	Psychology	BSSR	DK095472	2011
SZANTO	F	MD	Associate Professor	Midcareer	Psychiatry	Biomedical	AG042166	2011
TERCYAK	M	PhD	Associate Professor	Midcareer	Oncology and Pediatrics	Biomedical	HG006754	2011
WANG	F	PhD	Associate Professor	Midcareer	Community Health Sciences	BSSR	HD068976	2010
WENGER	M	PhD	Professor	Senior	Psychology	BSSR	ES021624	2011
WESTLUND-HIGH	F	PhD	Professor	Senior	Physiology	Biomedical	DE022324	2011
ZOLOTUKHIN	M	PhD	Associate Professor	Midcareer	Pediatrics	Biomedical	MH093941	2010
