# Supplementary material for: Evaluation of a mid-career investigator career development award: Assessing the ability of OppNet K18 awardees to obtain NIH follow-on research funding
Source: PLoS One. 2018 Feb 13;13(2):e0192543. doi: 10.1371/journal.pone.0192543 (PMC5810999; doi:10.1371/journal.pone.0192543)
Supplement: S2 File — (CSV) [file pone.0192543.s002.csv]

Project Number	Project Title	Project Abstract		FOA	Contact PI / Project Leader
1K18HD068977-01	MENTORED MERGING OF PSYCHOBIOLOGY AND NEONATOLOGY	DESCRIPTION (provided by applicant): The PI has long studied behavioral development in rodents and contributed to basic knowledge of fetal sensory function, perinatal behavior, contact behavior (huddling), suckling, energy homeostasis, and parent-offspring interactions. This K18 project would provide mentoring in clinical approaches and perspectives in neonatology. A training sequence in the Cinc…		RFA-OD-10-003	ALBERTS, JEFFREY R
1K18NR012847-01	USING BEHAVIORAL ECONOMICS TO UNDERSTAND END-OF-LIFE DECISIONS	DESCRIPTION (provided by applicant): The purpose of this short-term mentored mid-career investigator award (K18) is to provide Amber Barnato, MD, MPH, MS at the University of Pittsburgh with 3 calendar months protected time over one year to receive mentorship from Professor George Loewenstein, PhD at Carnegie Mellon University. The overarching goal of the K18 is to allow Dr. Barnato to learn and …		RFA-OD-10-003	BARNATO, AMBER E
1K18DC012445-01	DEAF SIGN LANGUAGE USERS; SUICIDE AND SOCIAL NETWORK CHARACTERISTICS	DESCRIPTION (provided by applicant): Steven Barnett MD is a family physician-researcher with a career focus on health and health research with deaf American Sign Language (ASL) users, their families and communities. Deaf ASL-users comprise a language and sociocultural minority population that experiences disparities in health and healthcare, and is often excluded from health research. Suicide is …		RFA-DE-11-003	BARNETT, STEVEN L
1K18MH105099-01	TRANSLATING PARADIGMS FROM CLINICAL POPULATIONS TO ANIMAL MODELS OF SCHIZOPHRENIA	DESCRIPTION (provided by applicant): The goal of the proposed short-term career award is to provide the applicant with formal training in the behavioral manifestations of early psychosis, which in turn, will advance the translational potential of the applicant's research utilizing anima models of schizophrenia. The proposed training includes regular meetings with mentors, coursework in schizophre…		RFA-DA-14-002	BAUMAN, MELISSA DAWN
1K18GM097732-01	CAREER DEVELOPMENT IN EPIGENETIC CONTROL OF MEMORY MAINTENANCE	DESCRIPTION (provided by applicant): Cognitive and memory loss disorders affect a large part of the US population, and as life expectancy of humans continues to increase, the occurrence of late onset disorders leading to behavioral deficits and memory loss is on the rise. The molecular basis of long-term memory of learned behaviors is poorly understood, and thus any molecular genetic insights int…		RFA-OD-10-003	BOSCO, GIOVANNI
1K18DA033595-01	THE ROLE OF HYPOCRETIN NEURONS IN COCAINE REINFORCEMENT	DESCRIPTION (provided by applicant): Candidate: My career goal is to be a research scientist addressing mechanisms underlying complicated behaviors in humans and animals under physiological and pathological conditions. I have a substantial record of accomplishment to demonstrate my pursuit of this goal. During my postdoctoral training at Yale, my work on the role of neurotransmitters, neuropeptid…		RFA-DE-11-003	GAO, XIAO-BING
1K18AI094581-01	GEOSPATIAL FACTORS IN HIV PREVENTION TRIAL OUTCOMES	DESCRIPTION (provided by applicant): This award funds an intensive period of mentored training in geospatial conceptualization and analysis with a focus on an application to HIV prevention trials; the mentor is Dr. Ellen K. Cromley, internationally known for her scholarship relating geospatial factors public health outcomes. Geographical information systems (GIS) have emerged as a powerful scient…		RFA-OD-10-003	JOHNSON, BLAIR T
1K18DA031463-01	LONGITUDINAL DYADIC ANALYSIS OF HIV-POSITIVE SUBSTANCE USERS WITH TRAUMA HISTORY	DESCRIPTION (provided by applicant): As a mid-career investigator in applied behavioral and social sciences related to HIV/AIDS, my goal in applying for a Short-term Mentored Career Development Award (K-18) is to learn to employ hierarchical linear modeling/structural equation modeling analytic strategies to more comprehensively address the complexity of the dyadic data sets generated by my colla…		RFA-OD-10-003	JONES, DEBORAH LYNNE
1K18ES020062-01	EPIGENETIC MECHANISMS OF SOCIAL DISPARITIES IN HEALTH AND DEVELOPMENT	DESCRIPTION (provided by applicant): This goal of this short-term mentored senior career development award is to add to PI's research areas an understanding of the concepts, methods, and current research in epigenetics to his on-going work on biodevelopmental mechanisms that underlie observed social disparities and inequalities in health and development outcomes for children and through the life …		RFA-OD-10-003	KEATING, DANIEL P
1K18HL108331-01	RISK ASSESSMENT IN THE GENOMIC ERA: A QUALITATIVE STUDY OF PATIENTS AND PROVIDERS	DESCRIPTION (provided by applicant): This one-year mentored training and research project will allow the PI, Dr. Lori Leonard, to acquire training in human genetics and to extend her existing health- and life-course focused research career in new directions. The project includes a well-rounded and well-staged set of training activities. These include shadowing genetic counselors, attending weekly…		RFA-OD-10-003	LEONARD, LORI
1K18DA031464-01	BRAIN ACTIVATION IN WOMEN TREATED WITH MINDFULNESS-BASED RELAPSE PREVENTION	DESCRIPTION (provided by applicant): The broad, long-term objectives of the proposed training plan and pilot study are to facilitate the PI's career development in brain imaging and to develop an interdisciplinary research team that seeks to investigate the gender dependent neurobiological underpinnings of mindfulness-based relapse prevention (MBRP) for substance use disorders (SUDs). Adding cutt…		RFA-OD-10-003	LUSTYK, M. KATHLEEN B.
1K18AG048706-01	CROSS-TRAINING IN HUMAN FUNCTIONAL IMAGING FOR COGNITIVE AGING	DESCRIPTION (provided by applicant): Our aged population is growing; by 2030 it is predicted that 1 out of every 5 people will be over the age of 65. It is well known that aging is associated with multiple functional declines that can lead to a loss of independence. Cognitive declines, particularly in learning and memory, are seen as early as the 5th decade of life in humans. The candidate, Dr. K…		RFA-DA-14-002	MAGNUSSON, KATHY R
1K18DK095473-01	SOCIAL INFLUENCE OF FAMILY NETWORKS ON T2D RISK PERCEPTIONS AND HEALTH BEHAVIOR	DESCRIPTION (provided by applicant): The objective of this research training program is to apply social network methods to understand the role and influence of the family network system on the communication of risk information and engagement in risk-reducing behaviors in families at risk of type 2 diabetes (T2D) based on family health history (FHH). Although lifestyle factors can help prevent or …		RFA-DE-11-003	MYERS, MELANIE F
1K18MH105098-01	GLUT 1 POLYMORPHISM DECREASES INCIDENCE OF DEPRESSION AND PTSD AFTER TRAUMA	DESCRIPTION (provided by applicant): The Short-term Mentored Career Enhancement Award in Basic Behavioral and Social Sciences: Cross-Training at the Intersection of Animal Models and Human Investigation (K18) is a unique opportunity to fund significant and innovative research while simultaneously building the skill set, and thereby future scientific discovery potential, of a scientist. The curren…		RFA-DA-14-002	NEIGH, GRETCHEN N
1K18MH093939-01	COMPLEX DYNAMIC SYSTEMS IN MOOD DISORDERS	DESCRIPTION (provided by applicant): This K18 application is to provide advanced mentorship in complex dynamic system analyses of clinical and biomarker data for major depressive disorder (MDD) and bipolar disorder (BD). MDD is a serious, debilitating illness that is projected to become the second global leading cause of disability by 2020. Bipolar disorder (BD) is a lifelong, chronic and highly …		RFA-OD-10-003	NIERENBERG, ANDREW A
1K18HL108332-01	SLEEP IN RATS: FROM CONCEPTUALIZATION TO MEASUREMENT; ANALYSIS AND INTERPRETATION	DESCRIPTION (provided by applicant): My commitment to pain research is a direct result of caring for very young children recovering from cardiac surgery without benefit of adequate analgesia. It has been my goal to causally demonstrate that adequate pain management is a matter of physiologic necessity. My dissertation and early career research studies in rats show that adequate provision of perio…		RFA-OD-10-003	PAGE, GAYLE GIBONEY
1K18DA031462-01	CAREER ENHANCEMENT FOR EPIGENETIC RESEARCH ON SUBSTANCE ABUSE AND COMORBIDITIES	DESCRIPTION (provided by applicant): Career Enhancement for Epigenetic Research on Substance Abuse and Comorbidities This application addresses the call for further progress on the epigenetic agenda which requires a shift from a multidisciplinary approach (experts in scientific fields bringing disciplinary insights) to an interdisciplinary approach (disciplinary-based scientists sharing a basic u…		RFA-OD-10-003	PESCOSOLIDO, BERNICE A.
1K18MH093940-01	SEASONALITY OF MOOD: A GENOME-WIDE ASSOCIATION STUDY IN THE OLD ORDER AMISH	DESCRIPTION (provided by applicant): In response to and in anticipation of seasonal changes in natural- light, many animals manifest marked seasonal changes in physiology and behavior, such as those related to hibernation, breeding and migration. Although humans have increasingly (but far from completely) isolated themselves from the natural environment, certain individuals manifest seasonal chan…		RFA-OD-10-003	POSTOLACHE, TEODOR T
1K18HD068975-01	NEURAL CORRELATES OF WORKING MEMORY IN CHILDREN WITH 22Q11.2 DELETION SYNDROME	DESCRIPTION (provided by applicant): Chromosome 22q11.2 deletion syndrome is the most common chromosome microdeletion syndrome in human beings and results in multiple medical problems and neurocognitive deficits. These neurocognitive deficits adversely affect functions that are critical to these children's success in academic tasks and in daily life. Additionally, these children face an extraordi…		RFA-OD-10-003	SHASHI, VANDANA
1K18HD068974-01	THE NEURAL BASIS OF EARLY ACTION PERCEPTION	DESCRIPTION (provided by applicant): The ability to reason about other's behavior is a pervasive aspect of mature and developing cognition. In past work, I have significantly contributed to the field by demonstrating that infants possess a rich understanding of others' goals and intentions, and I have identified some of the factors and experiences, such as infants' developing action abilities, th…		RFA-OD-10-003	SOMMERVILLE, JESSICA
1K18DK095472-01	ENERGY EXPENDITURE AND METABOLIC CONTROL AMONG T1D YOUTH	DESCRIPTION (provided by applicant): Type 1 diabetes is a lifelong illness that demands constant attention and management, requiring adhering to a complex, medically prescribed self-care regimen. Behavioral interventions to promote adherence in diabetes management in youth have largely focused on consistent blood glucose monitoring, and the role of physical activity has been inconsistently examin…		RFA-DE-11-003	STREISAND, RANDI
1K18AG042166-01	FATAL CHOICE - BEHAVIORAL ECONOMICS OF VULNERABILITY FOR LATE-LIFE SUICIDE	DESCRIPTION (provided by applicant): Suicide is an outcome of a decision process, but has rarely been investigated as such. Moreover, for many suicide-attempters, there is evidence that suicide is not a well-considered, deliberate, decision, but an impulsive one; many who attempt suicide but fail never try again, and even report great relief to be alive. Further supporting the idea that suicide i…		RFA-DE-11-003	SZANTO, KATALIN
1K18HG006754-01	BIOBEHAVIORAL RESEARCH IN PUBLIC HEALTH GENETICS	DESCRIPTION (provided by applicant): This short-term Research Career Development Award addresses the need for more informed and engaging dialogs with the public about the genetic basis of common complex diseases. The proposed work will foster insights into the process and content of patient and professional conversational styles and exchanges about genetic test results from a panel of 15 genetic …		RFA-DE-11-003	TERCYAK, KENNETH
1K18HD068976-01	SOCIAL AND FAMILY ENVIRONMENTS AND CHILD OBESITY IN DIVERSE NEIGHBORHOODS	DESCRIPTION (provided by applicant): My long-term career goal is to establish a center that conducts interdisciplinary research to address public health problems that afflict culturally diverse immigrants. My shorter-term objective is to enrich my current research program with new theories, methods, and approaches from the fields of sociology, demography, and psychology to address health disparit…		RFA-OD-10-003	WANG, MAY C
1K18ES021624-01	SHORT-TERM MENTORED CAREER DEVELOPMENT AWARD: IRON METABOLISM; BRAIN ENERGETICS;	DESCRIPTION (provided by applicant): Iron deficiency (ID) is a highly-prevalent micronutrient deficiency, affecting a large proportion of the world's population. Of the numerous effects of ID, a class that has recently begun to receive systematic attention has been the impact on perceptual and cognitive performance, with a concomitant concern for brain structure and function. This research has do…		RFA-DE-11-003	WENGER, MICHAEL J.
1K18DE022324-01	PHYSIOLOGICAL AND EMOTIONAL REACTIVITY TO PAIN AFTER PHYSICAL AND SEXUAL ABUSE	DESCRIPTION (provided by applicant): This proposal details a short-term career enhancement plan for a seasoned pain research scientist paired with experienced clinical behavioral scientists in the College of Dentistry at the University of Kentucky, as mentors. The proposed training opportunity for the faculty level candidate includes: (1) formal Certificate training in Clinical and Translational …		RFA-DE-11-003	WESTLUND-HIGH, KARIN N
1K18MH093941-01	A NOVEL CLASS OF ORALLY-APPLIED INHIBITORS OF AGGRESSIVE BEHAVIOR	DESCRIPTION (provided by applicant): Peptide YY3-36 (PYY3-36) is an important hormone that is released post-prandially into the bloodstream from gut epithelial cells. Its secretion is related to caloric intake, and it induces satiety by acting on Y2 receptors in the brain. Recent research conducted in the PI's laboratory indicates that PYY3-36 is also secreted by the salivary glands where it play…		RFA-OD-10-003	ZOLOTUKHIN, SERGEI
